# Supplementary material for: The Infection Dynamics of Experimental Edwardsiella ictaluri and Flavobacterium covae Coinfection in Channel Catfish (Ictalurus punctatus)
Source: Pathogens. 2023 Mar 15;12(3):462. doi: 10.3390/pathogens12030462 (PMC10051119; doi:10.3390/pathogens12030462)
Supplement: Supplementary file 1 [file pathogens-12-00462-s001.zip]

Archive with 1 entries (1 files):
- pathogens-2206218-supplementary.xlsx
