# Supplementary material for: The Infection Dynamics of Experimental Edwardsiella ictaluri and Flavobacterium covae Coinfection in Channel Catfish (Ictalurus punctatus)
Source: Pathogens. 2023 Mar 15;12(3):462. doi: 10.3390/pathogens12030462 (PMC10051119; doi:10.3390/pathogens12030462)
Supplement: Supplementary file 1 [file pathogens-12-00462-s001.zip › pathogens-2206218-supplementary.xlsx]

## Sheet: Sheet1
Supplementary Table S1: Listing of primer sets used in the study for PCR and qPCR analyses
Primer/ Probe	Amplicon size (bp)	Sequence (5’à 3’)	Reference
ESCF2	178	ACTTATCGCCCTCGCAAC	(Griffin et al., 2011)
ESCR2	178	GCCTCTGATAAGTGGTTCTCG	(Griffin et al., 2011)
GG-fwd	_	ACRGGRGATAAAGCAGAASA	(LaFrentz et al., 2019)
GG1-rev	415	GACTTTTGTGTTGAAACGG	(LaFrentz et al., 2019)
GG2-rev	320	AAGAAAATAGGGGAGAGG	(LaFrentz et al., 2019)
GG3-rev	894	CAAGTTTCGTTATGATGAGG	(LaFrentz et al., 2019)
GG4-rev	659	TCCAAAAAGTCCGMAATC	(LaFrentz et al., 2019)
Il8 F	111	TGGGGAGAAGGAAAAGCAGAG	(Jiang et al., 2017)
Il8 R	111	TGAACAGGAGGCACTTGGAGG	(Jiang et al., 2017)
TGFB F	167	GAAACATCCCAGCACCTCCA	(Moreira et al., 2017)
TGFB R	167	GC CAAGCAAACAACGGCTAA	(Moreira et al., 2017)
EF1 a F	122	GTTGAAATGGTTCCTGGCAA	(Jiang et al., 2017)
EF1 a R	122	TCAACACTCTTGATGACACCAAC	(Jiang et al., 2017)
Il1B F	180	GTGTAAGCAGCAATCCAGTCA	(Wang et al., 2021)
Il1B R	180	CAAGCACAGAACAGTCAGGTAT	(Wang et al., 2021)
TNF a F	277	GGCCTCTACTTCGTCTAC	(Wang et al., 2021)
TNF a R	277	GCAGCAGCTTCTCGTCCAT	(Wang et al., 2021)
ACTB F	139	CCGTGACCTGACTGAATACC	(Hao et al., 2021)
ACTB R	139	GCCCATCTCCTGCTCAAAG	(Hao et al., 2021)
